# Supplementary material for: Oligodendrocytes Prune Axons Containing α-Synuclein Aggregates In Vivo: Lewy Neurites as Precursors of Glial Cytoplasmic Inclusions in Multiple System Atrophy?
Source: Biomolecules. 2023 Feb 1;13(2):269. doi: 10.3390/biom13020269 (PMC9953613; doi:10.3390/biom13020269)
Supplement: Supplementary file 1 [file biomolecules-13-00269-s001.zip]

Archive with 2 entries (2 files):
- biomolecules-2124592-supplementary/biomolecules-2124592-supplementary.mp4
- biomolecules-2124592-supplementary/biomolecules-2124592-supplementary-revised.pdf
